# Supplementary material for: The impact of negative and positive affectivity on the relationship between work-related psychological factors and work engagement in Japanese workers: a comparison of psychological distress
Source: BMC Psychol. 2023 Aug 3;11:219. doi: 10.1186/s40359-023-01250-y (PMC10401739; doi:10.1186/s40359-023-01250-y)
Supplement: Supplementary file 1 — Additional file 1: Appendix 1. The factor structure of PANAS in Japanese workers (N = 1000). [file 40359_2023_1250_MOESM1_ESM.xlsx]

## Sheet: 1
	Appendix 1 The factor structure of PANAS in Japanese workers (N = 1000)
			Negative Affectivity			Positive Affectivity
	Items
	Nervous		0.878			-0.055
	Scared		0.86			-0.039
	Upset		0.855			-0.001
	Distressed		0.69			-0.001
	Ashamed		0.628			0.119
	Afraid		0.622			-0.041
	Jittery		0.6			0.109
	Irritable		0.52			0.003
	Proud		-0.006			0.78
	Inspired		-0.039			0.762
	Active		-0.199			0.7
	Excited		-0.101			0.703
	Strong		0.05			0.659
	Alert		0.078			0.66
	Determined		0.158			0.6
	Enthusiastic		0.155			0.6
	Interfactor Correlations
	Positive Affectivity		0
	Absolute values of factor loading ≥ 0.40 are shown in boldfaced.
	PANAS, Positive and negative affect schedule
